# Supplementary material for: Whole-Genome Bisulfite Sequencing Reveals a Role for DNA Methylation in Variants from Callus Culture of Pineapple (Ananas comosus L.)
Source: Genes (Basel). 2019 Nov 1;10(11):877. doi: 10.3390/genes10110877 (PMC6895883; doi:10.3390/genes10110877)
Supplement: Supplementary file 1 [file genes-10-00877-s001.zip]

Archive with 14 entries (13 files):
- supplementary files/
- supplementary files/Fig S1A.jpg
- supplementary files/Fig S1B.jpg
- supplementary files/Fig S1C.jpg
- supplementary files/Fig S1D.jpg
- supplementary files/Fig S1E.jpg
- supplementary files/Fig S2A.jpg
- supplementary files/Fig S2B.jpg
- supplementary files/Fig S2C.jpg
- supplementary files/Fig S2D.jpg
- supplementary files/Fig S2E.jpg
- supplementary files/Table S1.docx
- supplementary files/Table S2.docx
- supplementary files/illustrated of figure S.pptx
